# Supplementary material for: Identification of Closed Linear Epitopes in S1-RBD and S2-HR1/2 of SARS-CoV-2 Spike Protein Able to Induce Neutralizing Abs
Source: Vaccines (Basel). 2023 Jan 28;11(2):287. doi: 10.3390/vaccines11020287 (PMC9966687; doi:10.3390/vaccines11020287)
Supplement: Supplementary file 1 [file vaccines-11-00287-s001.zip]

Archive with 1 entries (1 files):
- vaccines-2095621-supplementary.pdf
